# Supplementary material for: An Artificial Intelligence-Assisted Smartphone Application for Improving Dietary Quality Among Frail Older Adults: A Quasi-Experimental Study
Source: Geriatrics (Basel). 2025 Dec 4;10(6):160. doi: 10.3390/geriatrics10060160 (PMC12732455; doi:10.3390/geriatrics10060160)
Supplement: Supplementary file 1 [file geriatrics-10-00160-s001.zip]

Archive with 1 entries (1 files):
- geriatrics-3980287-supplementary.pdf
